# Supplementary material for: Cerebrospinal Fluid EV Concentration and Size Are Altered in Alzheimer’s Disease and Dementia with Lewy Bodies
Source: Cells. 2022 Jan 28;11(3):462. doi: 10.3390/cells11030462 (PMC8834088; doi:10.3390/cells11030462)
Supplement: Supplementary file 1 [file cells-11-00462-s001.zip]

Archive with 4 entries (4 files):
- Figure S1.tif
- Figure S2.tiff
- Figure S3.tiff
- Figure S4.tif
